# Supplementary material for: Prevalence of Burnout among Teachers during the COVID-19 Pandemic: A Meta-Analysis
Source: Int J Environ Res Public Health. 2023 Mar 10;20(6):4866. doi: 10.3390/ijerph20064866 (PMC10049404; doi:10.3390/ijerph20064866)
Supplement: Supplementary file 1 [file ijerph-20-04866-s001.zip]

Archive with 1 entries (1 files):
- ijerph-2258706-supplementary.pdf
